# Supplementary material for: Pichia pastoris versus Saccharomyces cerevisiae: a case study on the recombinant production of human granulocyte-macrophage colony-stimulating factor
Source: BMC Res Notes. 2017 Apr 4;10:148. doi: 10.1186/s13104-017-2471-6 (PMC5379694; doi:10.1186/s13104-017-2471-6)
Supplement: Supplementary file 1 — Additional file 1. Results of fed-batch fermentation process of P. pastoris X33::hgmcsf and S. cerevisiae BY4742/pYES2-hgmcsf. [file 13104_2017_2471_MOESM1_ESM.xlsx]

## Sheet: S. cerevisiae
Results of fed-batch fermentation process of S. cerevisiae BY4742/pYES2-hgmcsf
Number of samples	Time	OD600	Protein concentrations (mg/L)	Volumes of fermented culture	Protein yields (mg)	Secreted protein/OD600
	(hours)			(L)
S501	0	0.427	41.24	3.18	131.14	96.5808
S502	4	0.628	69.05	3.18	214.34	109.952
S503	8	3.4	64.1	3.18	203.85	18.8529
S504	12	6.08	72.82	3.18	231.58	11.977
S505	16	8	64.1	3.18	203.85	8.0125
S506	20	12.6	87.44	3.18	278.05	6.93968
S507	24	18.2	86.96	3.18	276.55	4.77802
S508	28	23.2	83.19	3.21	266.78	3.58578
S509	32	28.1	81.54	3.23	263.68	2.90178
S510	36	34	72.12	3.26	235.13	2.12118
S511	40	35.5	81.31	3.29	267.27	2.29042
S512	44	32	74.94	3.31	285.08	2.34187
S513	48	32	71.88	3.34	240.14	2.24625
S514	52	29	68.34	3.37	230.16	2.35655
S515	56	31.8	80.36	3.39	272.79	2.52704
S516	60	30	72.82	3.42	249.14	2.42733
S517	64	37	63.16	3.45	217.77	1.70703
S518	68	30.7	78.24	3.47	271.88	2.54853
S519	72	32	64.1	3.5	224.35	2.00312

## Sheet: P. pastoris
Results of fed-batch fermentation process of P. pastoris X33::hgmcsf
Number of samples	Time	OD600	Protein concentrations (mg/L)	Volumes of fermented culture	Protein yields (mg)	Secreted protein/OD600	Note
	(hours)			(L)
P501	0	0.37	6.111	2.662	16.2675	16.5162	Batch-phase with glycerol
P502	4	1.06	8.034	2.662	21.3865	7.57925
P503	8	2.16	1.583	2.662	4.21395	0.73287
P504	12	4.92	4.187	2.662	11.1458	0.851016
P505	16	14.6	45.819	2.662	121.97	3.13829
P506	20	32	18.892	2.662	50.2905	0.590375
P507	24	43.2	16.969	2.662	45.1715	0.392801
P508	28	69.2	53.512	2.842	152.081	0.773295	Glycerol feeding
P509	32	73	105.441	2.878	303.459	1.4444	Methanol feeding
P510	36	71.2	91.978	2.968	272.991	1.29183	Methanol feeding
P511	40	66.4	132.367	3.076	407.161	1.99348	Methanol feeding
P512	44	72	132.367	3.184	421.457	1.83843
P513	48	77	126.597	3.292	416.757	1.64412
P514	52	82.4	54.293	3.4	184.596	0.658896
P515	56	100	246.623	3.508	865.153	2.46623
P516	60	118.2	150.458	3.616	544.056	1.27291
P517	64	126.8	342.788	3.724	1276.54	2.70338
P518	68	134	285.089	3.832	1092.46	2.12753
P519	72	134.6	285.089	3.94	1123.25	2.11805
