# Supplementary material for: Pichia pastoris versus Saccharomyces cerevisiae: a case study on the recombinant production of human granulocyte-macrophage colony-stimulating factor
Source: BMC Res Notes. 2017 Apr 4;10:148. doi: 10.1186/s13104-017-2471-6 (PMC5379694; doi:10.1186/s13104-017-2471-6)
Supplement: Supplementary file 2 — Additional file 2. Results of bioactivity analysis of purified hGM-CSF derived from P. pastoris X33::hgmcsf and S. cerevisiae BY4742/pYES2-hgmcsf. [file 13104_2017_2471_MOESM2_ESM.xlsx]

## Sheet: Sheet1
Results of bioactivity analysis of purified hGM-CSF derived from P. pastoris X33::hgmcsf and S. cerevisiae BY4742/pYES2-hgmcsf
	OD450
[gm-csf] (ng/ml)	P. pastoris IEC			P. pastoris HIC			S. cerevisiae IEC			S. cerevisiae crude			P. pastoris crude
2x10E5	0.487	0.496	0.481	0.53	0.531	0.518	0.674	0.663	0.662	0.179	0.186	0.189	0.196	0.203	0.205
2x10E4	0.502	0.5	0.482	0.5	0.536	0.521	0.388	0.393	0.392	0.152	0.155	0.152	0.195	0.206	0.194
2x10E3	0.474	0.482	0.458	0.504	0.508	0.516	0.22	0.217	0.224	0.136	0.135	0.137	0.173	0.169	0.172
2x10E2	0.438	0.42	0.422	0.352	0.369	0.366	0.193	0.203	0.193	0.138	0.139	0.135	0.14	0.141	0.145
2x10E1	0.23	0.234	0.235	0.2	0.201	0.193	0.207	0.201	0.196	0.139	0.137	0.138	0.142	0.138	0.137
	IEC:	ion exchange chromatography
	HIC:	hydrophobic interaction chromatography
